# Supplementary material for: C-Reactive Protein/Albumin Ratio vs. Prognostic Nutritional Index as the Best Predictor of Early Mortality in Hospitalized Older Patients, Regardless of Admitting Diagnosis
Source: Nutrients. 2025 Sep 8;17(17):2907. doi: 10.3390/nu17172907 (PMC12430499; doi:10.3390/nu17172907)
Supplement: Supplementary file 1 [file nutrients-17-02907-s001.zip]

Archive with 1 entries (1 files):
- nutrients-3788179-supplementary.pdf
